# Supplementary material for: Synthesis and Self-Assembly of Hyperbranched Multiarm Copolymer Lysozyme Conjugates Based on Light-Induced Metal-Free Atrp
Source: Nanomaterials (Basel). 2023 Mar 11;13(6):1017. doi: 10.3390/nano13061017 (PMC10053904; doi:10.3390/nano13061017)
Supplement: Supplementary file 1 [file nanomaterials-13-01017-s001.zip]

Archive with 1 entries (1 files):
- nanomaterials-2268786-supplementary.pdf
